# Supplementary material for: The genomic road to invasion—examining the similarities and differences in the genomes of associated oral pre-cancer and cancer samples
Source: Genome Med. 2017 Jun 7;9:53. doi: 10.1186/s13073-017-0442-0 (PMC5461742; doi:10.1186/s13073-017-0442-0)
Supplement: Supplementary file 2 — For each patient undergoing exome sequencing, a full list of the mutations passing filters and their predicted effects are given in excel files. These files are the Variant Effect Predictor output for the genes present in over 50% of cells in either dysplasia or SCC, which are dysplasia-only, shared, or SCC-only. Note that due to multiple possible transcripts, most mutations are listed multiple times, with multiple possible effects. (ZIP 2331 kb) [file 13073_2017_442_MOESM2_ESM.zip]

Archive with 16 entries (16 files):
- Additional file 9.xlsx
- Additional file 7.xlsx
- Additional file 8.xlsx
- Additional file 5.xlsx
- Additional file 6.xlsx
- Additional file 4.xlsx
- Additional file 2.xlsx
- Additional file 3.xlsx
- Additional file 16.xlsx
- Additional file 17.xlsx
- Additional file 14.xlsx
- Additional file 15.xlsx
- Additional file 12.xlsx
- Additional file 13.xlsx
- Additional file 10.xlsx
- Additional file 11.xlsx
